# Supplementary material for: Use of Tissue Specimens from Stereotactic Biopsies for Patient-Derived GBM Organoid-Based Drug Testing
Source: Cells. 2025 May 12;14(10):701. doi: 10.3390/cells14100701 (PMC12109714; doi:10.3390/cells14100701)
Supplement: Supplementary file 1 [file cells-14-00701-s001.zip]

Archive with 1 entries (1 files):
- cells-3597998-supplementary.pdf
